# Supplementary material for: Building on Self-Determination Theory to Unravel the Motivational Drivers of Nurses and Rehabilitation Therapists in a Moroccan University Hospital: A Qualitative Study
Source: Nurs Rep. 2026 Mar 31;16(4):116. doi: 10.3390/nursrep16040116 (PMC13118901; doi:10.3390/nursrep16040116)
Supplement: Supplementary file 1 [file nursrep-16-00116-s001.zip]

Archive with 1 entries (1 files):
- nursrep-4097939-supplementary.pdf
